# Supplementary material for: Neuroligin-3 R451C induces gain-of-function gene expression in astroglia in an astroglia-enriched brain organoid model
Source: Cell Regen. 2025 Jan 8;14:1. doi: 10.1186/s13619-024-00219-5 (PMC11711438; doi:10.1186/s13619-024-00219-5)
Supplement: Supplementary file 2 — Supplementary Material 2: Table S1. Raw data for Fig. 2E and 4C. [file 13619_2024_219_MOESM2_ESM.xlsx]

## Sheet: Fig 2E and 4C
Fig. 2E								Fig. 4C
Fetal	2D-1	2D-2	2D-3	3D-1	3D-2	3D-3		Fetal	WT-1	WT-2	WT-3	KI-1	KI-2	KI-3
MEX3A	-1.73265	-0.638259	-0.109003	1.3675	0.768206	0.344203		MEX3A	0.35139	-0.0173707	-0.27827	1.26834	-1.94919	0.625105
SETBP1	-0.951802	-0.91559	-0.805831	1.09055	0.0282231	1.55445		SETBP1	0.188594	-1.42872	0.894833	1.04738	0.592083	-1.29417
PRC1	-1.47583	-0.479464	0.0281859	0.634582	-0.43846	1.73098		PRC1	0.60059	-0.393268	1.61608	0.476531	-1.17198	-1.12795
DPYSL5	-1.63948	-0.870134	-0.11513	1.21045	0.902588	0.511711		DPYSL5	0.395065	0.117397	-0.235144	1.09833	-2.03362	0.657972
CENPF	-1.30358	-0.649345	-0.497013	1.2753	-0.223762	1.39841		CENPF	0.894013	-0.564457	1.01379	0.998066	-1.41271	-0.928702
SYNE2	-0.896409	-0.526768	-0.605797	0.746751	-0.618312	1.90053		SYNE2	-0.579498	-1.82991	0.477375	0.995641	1.04179	-0.105405
WEE1	-1.1827	-0.778322	-0.701164	1.26147	0.0178956	1.38282		WEE1	0.203714	-0.679408	0.289893	0.805183	-1.82176	1.20238
MAP1B	-1.19664	-0.929435	-0.650743	1.52431	0.3323	0.920211		MAP1B	0.603754	-0.524136	0.0321505	0.244832	-1.79636	1.43975
TRIM24	-1.06373	-1.01219	-0.881933	1.03214	0.692064	1.23364		TRIM24	0.204162	-0.122185	0.397523	1.24715	-2.03365	0.306996
LRRTM2	-1.52299	-0.514584	-0.593405	0.478365	1.58516	0.567457		LRRTM2	0.26617	1.62359	0.375436	0.13673	-1.5537	-0.84822
PCDH11X	-0.892775	-0.845727	-0.852733	1.17851	-0.12242	1.53515		PCDH11X	0.585607	-1.14346	1.05961	1.033	-1.46807	-0.0666869
NNAT	-0.829644	-0.816293	-0.709366	-0.0323148	0.390457	1.99716		NNAT	-0.830502	-0.575673	0.392781	0.93573	-1.3658	1.44346
NUP93	-1.25201	-0.7113	-0.384741	0.866437	-0.241589	1.7232		NUP93	0.620204	-0.350286	1.37062	0.222797	-1.88781	0.0244712
CNR1	-1.00402	-0.98858	-0.969913	1.3004	0.803141	0.858971		CNR1	0.0928985	-0.253072	-0.214228	1.95479	-1.42714	-0.153253
GNG4	-1.00687	-0.962943	-0.890192	1.41396	0.390066	1.05598		GNG4	1.04173	-0.205198	0.605773	0.8852	-1.87562	-0.451882
ROBO2	0.354624	-0.987789	-1.09803	0.566925	1.74267	-0.578397		ROBO2	0.618932	1.84965	-0.579942	0.0144111	-1.10704	-0.796016
BIRC5	-1.45371	-0.463801	-0.23384	1.48886	-0.437125	1.09961		BIRC5	1.29531	-0.55371	0.921616	0.662691	-1.26807	-1.05784
COL11A1	0.458442	0.916555	1.48614	-0.862903	-0.993141	-1.00509		COL11A1	-0.425269	-0.449519	-0.451744	-0.441217	2.23589	-0.468136
LRIG3	1.94163	0.176609	0.146102	-1.18047	-0.228378	-0.855491		LRIG3	-0.565646	-0.417469	-0.515069	-0.330346	2.22948	-0.40095
CREB5	-0.718094	-0.886944	-1.0549	0.577333	0.305465	1.77714		CREB5	0.207934	-0.0343747	1.27729	0.752535	-1.91727	-0.286117
TUBA1C	0.56395	0.968806	1.31496	-0.816777	-1.39282	-0.638115		TUBA1C	0.525585	-1.83259	1.25698	0.720927	-0.477889	-0.19301
MYH10	-1.09298	0.0694865	1.89435	0.0571671	-1.08776	0.15973		MYH10	-0.0646841	-1.36278	0.0515997	1.58037	0.797049	-1.00156
PLCE1	-1.11129	-0.977464	-0.864267	0.762684	1.29787	0.892461		PLCE1	-0.131306	0.407216	-0.000720969	1.87105	-1.15358	-0.992655
HEG1	0.329801	0.896797	1.54959	-1.07364	-0.646698	-1.05586		HEG1	-0.664146	-0.0996536	-0.640634	1.64948	-1.21517	0.97013
FHOD3	-0.849181	-0.835069	-1.00625	0.690116	1.73911	0.261274		FHOD3	-0.217511	0.635818	-0.566363	0.202706	-1.63746	1.58281
GAS2L3	-0.844755	-0.901964	-0.890755	0.616782	0.217446	1.80325		GAS2L3	-0.399857	-0.66019	0.37362	1.64542	-1.50357	0.544577
CKAP2L	-1.51908	0.191512	0.389925	0.461784	-1.02247	1.49833		CKAP2L	0.559116	-0.76715	1.48533	0.825471	-1.03638	-1.06639
TPX2	-1.36448	-0.537657	-0.0508435	1.04767	-0.628807	1.53412		TPX2	0.849935	-0.647855	1.28454	0.783696	-1.22604	-1.04428
SOX4	-0.762488	-1.03111	-0.937976	0.316756	1.68679	0.728037		SOX4	-0.250484	1.55559	0.291697	0.754216	-1.39891	-0.952109
PEG10	1.20923	-1.63635	-0.55435	1.10589	-0.463505	0.339088		PEG10	-0.0599531	-0.502117	-0.275994	0.756142	-1.55482	1.63674
FANCI	-1.40915	-0.366386	0.162745	1.32598	-0.870064	1.15687		FANCI	1.02809	-1.10471	0.86385	0.963083	-1.38362	-0.366687
CDCA5	-1.34542	-0.508577	-0.197356	1.34322	-0.604395	1.31252		CDCA5	1.1355	-1.23296	1.09816	0.457299	-1.32586	-0.132132
STOX2	-1.04846	-0.931109	-0.852545	1.1367	0.310284	1.38513		STOX2	0.847393	-0.372436	1.21408	0.53207	-1.78859	-0.432526
CXCL12	2.15011	0.106336	-0.311433	-0.585029	-0.709222	-0.650759		CXCL12	-0.497006	-1.22599	-0.882819	0.00509026	1.51092	1.0898
ZMIZ1	-1.37234	-0.672112	-0.456707	0.548123	0.186339	1.76669		ZMIZ1	-0.68689	-1.39285	1.69094	0.333212	0.582898	-0.527313
LDLR	0.857348	1.32421	0.761038	-1.12218	-0.999679	-0.820739		LDLR	-0.929239	-0.315673	0.580601	0.43913	1.60952	-1.38434
TANC2	1.3044	0.434901	0.768283	-0.301716	-0.397531	-1.80834		TANC2	0.519424	0.363737	-1.92866	-0.114653	1.3521	-0.191958
FXYD6	-1.1001	-0.914648	-0.905911	1.24301	1.13898	0.538668		FXYD6	0.884288	0.697539	-0.380053	1.2503	-1.13264	-1.31943
SRGAP2	-0.342511	1.2026	1.51971	-0.885925	-1.08326	-0.41061		SRGAP2	-0.777653	-1.06995	-0.0736266	1.51187	1.17306	-0.763701
EFNB2	-0.7143	0.793989	1.88785	-0.609914	-0.648735	-0.708891		EFNB2	-0.615232	-0.649946	-0.703739	0.660187	-0.651693	1.96042
TNC	0.267632	1.1586	1.18271	-1.04517	-0.12153	-1.44225		TNC	-0.707611	1.04604	-1.46152	0.900012	0.958342	-0.735261
SKA3	-1.53168	-0.277953	0.236362	1.3773	-0.79775	0.993723		SKA3	0.977446	-0.976224	0.632912	1.32821	-1.00823	-0.954116
ADD2	-0.977119	-0.941127	-0.920621	0.580081	1.59006	0.668727		ADD2	0.00565657	1.45721	0.13306	0.279892	-1.94317	0.0673528
CDC42EP3	1.14932	0.900603	0.93367	-1.06499	-0.855563	-1.06304		CDC42EP3	-0.783672	-0.542337	-0.781431	0.556755	1.9937	-0.443018
UCHL1	-1.5486	-0.418263	0.0133367	1.56514	-0.477244	0.865631		UCHL1	0.966546	-0.508574	0.461324	0.0735537	-1.92751	0.934665
LMNB1	-1.86874	-0.101574	0.458218	0.964258	-0.503147	1.05099		LMNB1	0.722186	-0.509681	0.794993	1.2087	-1.68686	-0.529335
CDCA7L	-1.56411	0.705042	1.61485	0.162983	-0.451691	-0.467072		CDCA7L	1.25744	0.339154	0.316175	-0.864143	-1.72999	0.681366
HJURP	-1.26192	-0.189526	0.199865	0.336754	-0.920966	1.83579		HJURP	0.403289	-0.79827	1.83539	0.391403	-0.89968	-0.932128
NEDD4L	-0.112779	-1.2079	-1.23412	0.863691	0.201619	1.48949		NEDD4L	0.772554	-0.050299	1.55033	0.13179	-0.990958	-1.41342
CDON	0.158129	0.646042	1.77236	-0.652926	-1.22629	-0.697314		CDON	-0.630823	-0.882186	-0.650282	-0.557584	1.80116	0.919719
Mature	2D-1	2D-2	2D-3	3D-1	3D-2	3D-3		Mature	WT-1	WT-2	WT-3	KI-1	KI-2	KI-3
EYA1	2.19762	-0.068816	-0.402157	-0.56141	-0.512134	-0.653102		EYA1	-0.472644	-0.459563	-0.496986	-0.437868	2.23425	-0.367186
SLC9A9	1.60963	-0.757512	-1.32148	-0.657134	0.669693	0.456803		SLC9A9	-0.835162	-0.382871	-0.455441	0.0206656	2.16472	-0.51191
CHN1	-0.464103	0.207008	1.89064	-1.24645	0.325419	-0.712519		CHN1	-0.21563	1.48605	0.362395	0.623469	-1.71111	-0.54518
FAM171A1	1.53423	-0.41857	0.334464	-0.79983	0.79465	-1.44495		FAM171A1	-0.603275	-0.00292632	-0.846172	0.314669	2.01347	-0.875766
DTNA	-1.01066	-0.826424	-0.936934	0.550298	1.67863	0.545082		DTNA	-0.208893	0.960656	-0.214299	1.09535	-1.92428	0.291461
HLF	-0.699502	-0.863197	-0.877566	-0.0177898	1.92693	0.531126		HLF	-0.415368	2.09691	0.293747	-0.798899	-0.504612	-0.671777
CLDN10	-0.871035	-0.908648	-0.908938	0.300222	0.625373	1.76303		CLDN10	-0.180925	0.238674	1.70679	0.144978	-1.71405	-0.195469
SORL1	-0.961664	-0.823342	-0.84899	0.565166	1.81451	0.254323		SORL1	0.144399	1.8686	-0.284591	-0.0662784	-0.116662	-1.54547
SPOCK1	2.22945	-0.355111	-0.445741	-0.409285	-0.415515	-0.603802		SPOCK1	1.33306	1.26677	-0.736681	-1.22536	-0.74938	0.111596
MTUS1	0.160693	-1.26619	-1.11488	0.832144	1.552	-0.163766		MTUS1	0.74677	1.79108	-0.698024	-0.844572	0.021286	-1.01654
CTNNA2	-0.774143	-0.753003	-0.744376	0.188308	2.06	0.0232147		CTNNA2	-0.407022	1.76731	-0.598811	0.775895	-1.30188	-0.235497
NRCAM	-1.6289	-0.436989	-0.380463	0.372657	1.63767	0.436025		NRCAM	-0.460865	0.890056	-0.393194	1.27065	-1.7425	0.435849
NTRK2	-0.979411	-0.962744	-0.970301	0.530604	1.35561	1.02624		NTRK2	-0.00657437	1.28159	0.767315	0.552075	-1.07534	-1.51906
METTL7A	-1.02379	-0.805441	-0.865282	0.382694	1.76242	0.549398		METTL7A	0.184527	1.51998	0.345882	0.503991	-1.37605	-1.17833
ATP13A4	-0.936077	-0.896742	-0.94414	0.37833	1.65118	0.747446		ATP13A4	0.129858	1.69482	0.583682	-0.103563	-1.37966	-0.925136
ABLIM1	-0.574432	-0.91518	-0.568673	0.763288	1.89007	-0.595072		ABLIM1	-0.17098	1.16406	-1.7804	1.08859	-0.478898	0.177626
BDH2	-1.12966	-0.644004	-0.94256	0.195599	1.58099	0.939633		BDH2	-0.410027	1.82023	0.787748	-0.34509	-1.10312	-0.749742
KAT2B	-0.898724	-0.945396	-1.01406	1.01822	1.43993	0.400033		KAT2B	0.833644	1.36871	0.0492835	0.158271	-1.70514	-0.704762
ARHGAP26	1.85389	-0.618627	-0.983261	-0.619099	-0.434083	0.801185		ARHGAP26	-0.475845	-0.272133	1.08796	1.01952	-1.80942	0.449914
GPM6A	-0.810835	-0.806946	-0.800895	0.33074	1.98227	0.105665		GPM6A	-0.115112	1.65788	-0.356738	0.922121	-1.19279	-0.915361
ASPH	0.483949	1.53025	0.827255	-1.12578	-0.875641	-0.840028		ASPH	-1.03321	-0.395147	-0.304304	0.525473	1.95987	-0.752675
ACADSB	-0.7232	-0.976282	-1.12773	0.67525	1.5662	0.585767		ACADSB	-0.695636	0.554838	-0.821229	1.80611	-1.09864	0.25456
NEBL	-1.60295	-0.674839	-0.0240056	0.0321133	1.58082	0.688861		NEBL	-0.568878	1.15981	0.164193	1.36104	-1.38424	-0.731926
RAB31	-0.437828	1.23226	1.3307	0.0864254	-1.2876	-0.923958		RAB31	2.12149	-0.566173	0.145129	-0.290874	-0.904268	-0.505308
SLC39A11	0.623261	-0.508876	-1.58841	-0.357398	0.199914	1.63151		SLC39A11	-0.652821	0.0594862	1.88923	-0.0236199	0.135609	-1.40789
SERPINE2	2.00411	-0.562336	-0.544344	-0.737914	0.55812	-0.717635		SERPINE2	-0.363399	1.75926	-0.330186	-0.201317	0.62844	-1.4928
FGD6	2.06726	0.243495	-0.102557	-0.683136	-0.878837	-0.646222		FGD6	-0.643369	-0.831885	-0.607809	-0.224334	2.1056	0.201794
PLSCR4	1.74017	-0.10181	-0.565698	-1.2235	0.828109	-0.677276		PLSCR4	-0.889147	0.150236	-0.612421	0.342673	1.95099	-0.942333
GLUD1	-0.982473	-0.884577	-0.922837	0.773063	1.62858	0.388241		GLUD1	0.505548	1.33381	0.132988	0.6623	-1.45585	-1.17879
CYBRD1	1.86694	0.192648	-0.0326867	-1.14385	0.182197	-1.06525		CYBRD1	-0.682394	0.188042	-0.630804	-0.300686	2.1261	-0.700256
PCDH9	0.301708	-1.30225	-1.30457	0.866908	1.32138	0.116824		PCDH9	0.613531	1.13406	-0.245578	0.796687	-1.85662	-0.442078
NPL	-1.24478	-0.817803	-0.763283	1.52551	0.765244	0.53511		NPL	1.48269	0.0373135	-0.400205	-1.80076	0.628123	0.0528407
CTSO	1.98341	-0.7382	-0.416937	0.584423	-0.643589	-0.769111		CTSO	1.06525	-0.911011	-1.11302	-0.0802861	1.58024	-0.541181
SLC1A3	-1.03599	-0.805943	-0.759916	0.915974	1.69135	-0.00548176		SLC1A3	0.334586	0.905233	-0.343568	1.46633	-1.25038	-1.11221
PADI2	1.18501	0.117545	1.04296	-1.23399	-1.37847	0.266946		PADI2	-0.937462	-1.02027	-0.0772136	-0.572574	1.72019	0.887335
ALDH2	-0.849258	-1.05221	-0.890189	0.267308	1.50872	1.01563		ALDH2	-1.06588	1.59212	0.536356	0.671189	-0.6573	-1.07649
PITPNC1	-1.00743	-0.991043	-0.973596	0.725518	1.0724	1.17414		PITPNC1	-0.201143	0.110616	0.202053	1.74504	-1.68257	-0.174003
HADHB	-0.640937	-1.11982	-1.14084	0.824229	1.3522	0.725177		HADHB	0.707451	1.29393	0.597421	-0.0194259	-1.55554	-1.02384
MAOA	-1.22311	-0.845832	-0.907018	0.973412	1.08272	0.919822		MAOA	0.301198	0.39746	0.254004	1.53847	-1.57499	-0.916146
SYT9	-0.888189	-0.883286	-0.886165	0.106385	1.71144	0.839809		SYT9	-0.610055	1.00939	0.129944	1.49123	-1.41465	-0.605861
KCNJ10	-1.00751	-0.805903	-0.680871	1.42627	1.33003	-0.262008		KCNJ10	1.14742	1.05361	-0.498304	0.686329	-1.20374	-1.18531
LGR4	1.6407	-0.220468	-1.03606	-0.373327	-1.01702	1.00618		LGR4	-0.496995	-0.761971	0.07088	0.450883	1.90032	-1.16312
MTMR10	2.16855	-0.281904	-0.0368914	-0.613442	-0.423223	-0.813093		MTMR10	0.387878	0.839277	-0.0859047	1.02306	-0.147006	-2.01731
TNS3	0.593133	1.27537	1.06065	-0.836062	-1.1063	-0.986794		TNS3	-0.475448	-0.532307	-0.507163	-0.290361	2.22921	-0.423928
RNF182	0.253073	0.208382	1.45004	-0.970347	0.626113	-1.56726		RNF182	-0.0950771	1.12157	-0.549981	1.27008	-1.67709	-0.0694999
TPD52L1	1.18192	0.550538	0.273112	-1.30358	0.716639	-1.41863		TPD52L1	-0.586592	-0.268415	-0.604713	-0.585303	2.20246	-0.157435
LMO3	-0.956646	-0.961841	-0.954331	0.47265	1.46948	0.930693		LMO3	-0.211964	0.969588	0.330961	1.34279	-1.48639	-0.944984
LGI1	-0.716493	-1.089	-0.974032	0.46816	1.6361	0.675263		LGI1	-0.383586	0.00246058	-0.315131	-0.702597	-0.763705	2.16256
TSPAN7	-0.938712	-0.996613	-0.909475	0.635562	1.58113	0.628104		TSPAN7	-0.107637	1.09762	-0.117144	1.41883	-1.40172	-0.889951
SH3BGR	-1.14542	-0.720368	-0.900567	0.801624	1.60901	0.35572		SH3BGR	0.364218	1.85062	-0.456691	-0.929427	-1.13087	0.30215
